# Supplementary material for: Differentiation between Germinoma and Craniopharyngioma Using Radiomics-Based Machine Learning
Source: J Pers Med. 2022 Jan 4;12(1):45. doi: 10.3390/jpm12010045 (PMC8778008; doi:10.3390/jpm12010045)
Supplement: Supplementary file 1 [file jpm-12-00045-s001.zip]

Archive with 4 entries (3 files):
- jpm-1511549-supplementary/
- jpm-1511549-supplementary/Supplementary Material 1.pdf
- jpm-1511549-supplementary/Supplementary Material 2.pdf
- jpm-1511549-supplementary/Supplementary Material 3.pdf
